# Supplementary material for: Contrasting impacts of ocean acidification and warming on the molecular responses of CO2-resilient oysters
Source: BMC Genomics. 2017 Jun 2;18:431. doi: 10.1186/s12864-017-3818-z (PMC5457604; doi:10.1186/s12864-017-3818-z)
Supplement: Supplementary file 1 — Primers used for qPCR analysis. (XLSX 15 kb) [file 12864_2017_3818_MOESM1_ESM.xlsx]

## Sheet: Table S1
Gene symbol	Gene name	Fw (5’→ 3’)	Rv (5’→ 3’)	Product size (bp)	Efficiency	Functional group	Sequence source
DGKB	diacylglycerol kinase beta	GCAGGTAACGTCGTACTGTCC	GCATGGGTTCATCCTCATCCC	132	2.013	Cell cycle, Communication	Chapter 4
Septin2	septin-2	TGCCGTAGTGTACCCATCATTC	TGTCCCAGACCTTAGACCAGAG	111	2.114	Cell cycle, Cytoskeleton	Chapter 4
Caspase3	caspase 3	CTTGCGTGATGCGTTCTATTGG	GCTGCATTGTAGGTGCCGTTT	90	2.042	Cell cycle, Immunity	Chapter 4
Condensin-2	condensin-2 complex subunit g2	TCATCAGACGACGGACCACC	GAGAAGGTCAGGGTCGCCAT	142	2.021	Communication, Cell cycle, Nucleic acid regulation	Chapter 4
CD63	CD63 antigen	CGCCGACACAACCAAGAACA	TCAACATCGCTGACTTCGTCG	93	2.036	Communication	Chapter 4
IgGFc-binding protein	IgGFc-binding protein	GCTGCATCCTTTCCCAAAGTCA	CCAGCATCGTTAGCCGACAA	71	2.005	Immunity, Communication	Chapter 4
Pentraxin	pentraxin fusion protein	GGCCATTTCTCGGGACCTAC	GGTCAAGGTAATTCGGCGTTC	118	1.946	Immunity, Communication	Chapter 4
C1q	complement C1q tumor necrosis factor-related protein 7	GCCTTGGTGATTGTTCAAGTTC	CACTTCATGCCCAGTACCACAG	75	1.92	Immunity, Communication	Chapter 4
Structural maintenance chrm 3	structural maintenance of chromosomes protein 3	CCAACATGCAGCTACAGTGTAC	ACTGAGTGACACTGAAGATGGC	75	1.986	Cell cycle, Communication, Immunity	Chapter 4
Protocadherin	protocadherin fat 4	ACTCCCGACGCTGGAAATCA	CCATCACCGTCCAAAGGAATG	150	2.057	Communication, Membrane transport	Chapter 4
Jagged2	protein jagged-2	ATGCCAGCCCTACCAATGGG	TCCACCCGTACACAGCAGTC	130	1.982	Communication, Nucleic acid regulation, Metabolism	Chapter 4
BTBD2	BTB/POZ domain-containing protein 2	GGAACCGTCCACTCCACATCT	CCAGCACTTGGTCGCTCATC	99	2.139	Communication, Stress	Chapter 4
FilaminC	filamin-c	CCAATCCCGATGGTACTGTTGC	CGTGGGTCGGACTCTACATTTG	125	2.083	Cytoskeleton	Chapter 4
Titin	titin	AACGGTTATCCTTGCGGACG	GCACGTCACCACAGTGCTAG	81	1.902	Cytoskeleton	Chapter 4
Collagen	short-chain collagen c4	GGACGCCATAACGGAAGAAC	GGTCGTGAAGATGGGAATGG	97	2.027	Cytoskeleton, Metabolism	Chapter 4
Dynein	dynein heavy chain axonemal	GGACTGAGCGCCACATTGTC	TTGACCTGCCTGTGCTTTCC	115	1.97	Cytoskeleton, Cell cycle, Metabolism	Chapter 4
VWF	von Willebrand factor D and EGF domain-containing protein	CCCAGACAACAAGAGCGTGG	GGCAGATCCCGTCTCATGGA	123	1.984	Homeostasis, Cell cycle, Protein regulation	Chapter 4
HAAF	hemagglutinin/amebocyte aggregation factor	CGAGCTTCTTGGTCCACAGC	TTCCAGTGTCCAGGAGCAGG	105	2.161	Immunity	Chapter 4
Toll4	toll-like receptor 4	ACAGGAAACAGAGGCTGGCTAC	GGAACCACTCTCAGCAGGTGTC	93	1.98	Immunity, Communication	Chapter 4
Fibrocystin-L	fibrocystin-L	AGGCTGGTCACCTCCTTTCC	TTCTACACTCCGCCCTTGCC	74	1.99	Immunity, Translation	Chapter 4
MPI	mannose-6-phosphate isomerase	GCAAGGCCACTTCACTTTCAC	CAGAAGGCGATCTTGTGTTTCC	87	1.986	Metabolism	Chapter 4
ATP-binding cassette	ATP-binding cassette sub-family a member 3	GGGCTGTCCATCCAACAAGG	CGCTTCATGCCACCAGACAG	111	1.963	Metabolism	Chapter 4
COX1	cytochrome oxidase subunit I	TTTCCTACCACGGGATGTG	TGAGCTAATACCAGCCAAGTGA	65	2.042	Metabolism	Chapter 3
IAP2	inhibitor of apoptosis 2	GTATTCCTGCCCTGTGGTC	GGTCCCTTTGATGTTCTTCC	93	1.977	Cell cycle, Stress, Immunity	Chapter 4
IAP1	inhibitor of apoptosis 1	TGCGATACGTGTGCTGCTGA	CAGGCAGACACAAACAGGACAA	135	1.956	Cell cycle, Stress, Immunity	Chapter 4
Perlucin	perlucin	ATGACCAACGACAGCACCATTC	TCCGCGTCCAGCATTTATAGC	148	2.059	Immunity, Metabolism, Communication, Calcification	Chapter 4
M6P receptor	Cation-independent mannose-6-phosphate receptor	GGAATGGTGGCAAGGGTTGG	ACAGGGTGATCCAGACAGGC	97	2.013	Metabolism, Communication, Membrane transport, Cytoskeleton	Chapter 4
Fatty acid-binding protein	fatty acid-binding protein	TGTGAATGTTAGTGGCGGATCA	TCAGATAACGTGGCACCCAGTA	81	1.97	Metabolism, Membrane transport	Chapter 4
Kchannel	potassium channel subfamily t member 2	AGGATGGACACTCACAAGACCT	GCCAGTGTTAGGGACAGTAAGC	125	2.083	Metabolism, Membrane transport	Chapter 4
Sortilin	sortilin-related receptor	AGGGAGAGACCTGGAACACC	CCCTGGTTCTGTCAGTACACC	74	1.974	Metabolism, Membrane transport	Chapter 4
Two pore Ca channel	two pore calcium channel protein 1	TCCCAGCTCCTCCTTCTCCA	GAAGTTGTGGTCCCGCCCTA	151	2.025	Metabolism, Membrane transport	Chapter 4
Tricarboxylate mitochondrial	tricarboxylate transport protein mitochondrial-like	CATCCACAGGCCCGTTAACTG	GGTAATGTGCGTCTGACAGGC	124	1.993	Metabolism, Membrane transport	Chapter 4
UDG	uracil-DNA glycosylase	ACAGATGCCGTCATATCGCA	GGCTGACAATGGAGAAGGATGG	147	2.084	Metabolism, Nucleic acid regulation	Chapter 4
Poly (ADP-ribose) polymerase 14	poly (ADP-ribose) polymerase 14	TCCACCCTGGTATCCGTTATGT	CCCAGCAGGTTGTAAATGGAAG	120	1.984	Metabolism, Nucleic acid regulation	Chapter 4
Tho3	tho complex subunit 3	GTTTACGGTTGCCTGGCACC	CCTGCGTCCCGATTTCTGTC	87	1.957	Metabolism, Nucleic acid regulation, Protein regulation	Chapter 4
MEGF10	multiple epidermal growth factor-like domains protein 10	ATCCGTCATCGCAACTCCCA	CGGATGGGATATGACTGCAACG	130	2.077	Cell cycle, Metabolism, Protein regulation	Chapter 4
FGF	fibroblast growth factor receptor 2	TGGTCCTGCTTGGTTTGATG	CTGCTTGCTCTCAGCCTTTATG	98	2.002	Communication, Metabolism, Protein regulation	Chapter 4
Carboxypeptidase 2	cytosolic carboxypeptidase 2	GCTTGATGCTTGCAGAGGCT	CGTCTTCTCCTCTTGATGGTCC	74	2.029	Metabolism, Protein regulation	Chapter 4
Transient receptor Ca channel	transient receptor potential cation channel subfamily m member 2	GAGCAACGGTCAAGAACAGG	AAGCACGTATGGTATGGAGGAG	105	1.954	Metabolism, Protein regulation	Chapter 4
Phosphatase 1F	protein phosphatase 1F	GCTGCACTGGATTAACGGTGT	ACCTGCCTCTCTGGTTTGTGG	133	2.063	Metabolism, Protein regulation	Chapter 4
Disintegrin Metalloproteinase	disintegrin and metalloproteinase domain-containing protein 10	TATCTCACAGACGCCGCCAG	CTACATGTTCGCGGACCGTG	91	1.991	Metabolism, Protein regulation, Communication	Chapter 4
DCTN1	dynactin subunit 1	GCCACGTCTGAAACCTTTGCT	CGGTCTCTTCCTGCCTGCTT	112	2.069	Cell cycle, Cytoskeleton, Protein regulation	Chapter 4
ECE1	endothelin-converting enzyme 1	GGCTTGGGACTGACTAATGACC	GCACTGCGTTGTAATAAGCGAC	97	2.033	Metabolism, Protein regulation	Chapter 4
P450	cytochrome P450 1A1	AAACGAAATCCAGGCACGGC	GATGCACATGGGAGGATGCG	87	1.942	Stress, Metabolism, Protein regulation	Chapter 4
Dual oxidase	dual oxidase	TGTGTCTTTCCACTGGCTGTC	ACAGGAAACGCCGAACCTTG	107	2.042	Stress, Metabolism	Chapter 4
Myosin	myosin-IIIb	CCCTGCAGTTTGTCGTTAAGCA	TGGACATACCTGGGTTTGAGGA	82	1.994	Cytoskeleton, Nucleic acid regulation, Metabolism	Chapter 4
Sentrin	sentrin-specific protease 8	AGCAGAGGGTCATTTGTCCTTG	TCCAAGAGCTGCTCAACATGC	97	2.038	Protein regulation	Chapter 4
Leucine 15	leucine-rich repeat-containing protein 15	TGTACCGCGACTGCTTCATACA	TCTGTGAGCGGATTACCCAACT	126	1.975	Protein regulation, Communication	Chapter 4
Kelch3	kelch-like protein 3	TTGTGCCGCAGAGCTGAATG	CATCTGTCAGTGCTTGGCTGG	117	1.954	Immunity, Protein regulation, Communication	Chapter 4
TubulinC	tubulin-specific chaperone C	GTAGCTCCCACGTATGCCAC	GCTTCAGCGTCCTCTTCTCC	95	1.974	Protein regulation, Cytoskeleton	Chapter 4
H3	histone H3	CTCTTACGGGCTGCCTTGGT	ACACTCTGCCCTCGTCATTCA	128	2.032	Nucleic acid regulation, Cell cycle	Chapter 4
H4	histone H4	AAACCCGTGGTGTCCTGAAAG	TTGGCGTGCTCTGTGTAGGTG	73	1.986	Nucleic acid regulation, Cell cycle	Chapter 4
Universal stress	universal stress protein A	TAGATCCGCCTCCACCTCCT	GACGCCAAGATAAACGGCACT	93	2.019	Stress	Chapter 4
ecSOD	extracellular superoxide dismutase	TAGCCAATGAACGTCCCAGA	GATCTCCATGACGACGACCA	100	1.994	Stress	Chapter 4
Multidrug resistance	multidrug resistance protein 1	GTATTGGCCGGGTGCTGAAG	AGATGATGGCGAAGGCTGGT	108	2.006	Stress	Chapter 4
Glutaredoxin-2 mitochondrial-like	glutaredoxin-2 mitochondrial-like	TGGAACCTGTATTGGTGGAGCA	TCCACTTGAGGGTTATGGCACT	96	2.055	Stress, Metabolism	Chapter 4
Glutathione S-transferase	glutathione S-transferase omega	CCTGTGACGTAGCAAAGCCAGT	CCGAGGTAGGGAAACAGCTTGA	126	1.971	Stress, Metabolism	Chapter 4
Hsp70b	heat shock 70 kDa protein 12b	CGTGACTGAGAAAGGGTGTTTG	CATACAAGTGGCTTTGGCTTGG	136	1.997	Stress, Protein regulation	Chapter 4
Hsp70a	heat shock 70 kDa protein 12a	CGTGACTGAGAAAGGGTGTTTG	CAAGTGGCTTTGGCTTGGA	132	2.041	Stress, Protein regulation	Chapter 4
Serine arginine	serine arginine repetitive matrix protein 1	CGCTGAACCGATTGTCCTGG	AAATGGTGAGAGTGGGTGTTGG	86	2.013	Nucleic acid regulation	Chapter 4
GAPDH	glyceraldehyde-3-phosphate dehydrogenase	ACCGCGCCAGTCTTTGTTG	GGCATTGTTGAGGGTCTGATG	90	1.939	Metabolism, Potential reference gene	Chapter 3
β-actin	β-actin	GCACCTGAATCGCTCGTTG	CAGCAGCATCGTCATCATCC	86	1.953	Cytoskeleton, Reference gene	Chapter 3
EF1α	elongation factor 1 alpha	CCATAGCGGCATCTCCACTC	CCTTGATTGCCACACTGCTC	125	1.969	Nucleic acid regulation, Reference gene	Chapter 3
