# Supplementary material for: Contrasting impacts of ocean acidification and warming on the molecular responses of CO2-resilient oysters
Source: BMC Genomics. 2017 Jun 2;18:431. doi: 10.1186/s12864-017-3818-z (PMC5457604; doi:10.1186/s12864-017-3818-z)
Supplement: Supplementary file 2 — List of proteins identified by mass spectrometry that were differentially regulated by CO2 and/or thermal stress. Fold changes (FC) were calculated from the mean normalised intensities of protein spots relative to the control, ambient condition (aCO2 + aT). FC values >1 reflect up-regulation in the elevated treatment relative to ambient controls. FC values <1 reflect down-regulation in the elevated treatment. The table also shows arbitrarily assigned protein spot numbers, putative identifications (description) and their respective accession numbers based on homology to a Mollusca nr database, spectral counts, log(e) values, isoelectric points (pI) and molecular weights (MW). aCO2 + eT: ambient CO2 and elevated temperature; eCO2 + aT: elevated CO2 and ambient temperature; and eCO2 + eT: elevated CO2 and elevated temperature. (XLSX 18 kb) [file 12864_2017_3818_MOESM2_ESM.xlsx]

## Sheet: Table S2
Treatment	FC	Spot no.	Description	Accession number	Spectral counts	log(e)	pIa	MWa,b (kDa)
aCO2 + eT	2.33	5312	Uncharacterized protein C15orf26-like	gi|405971678|gb|EKC36501.1|	17	-61.1	(e) 6.05	(e) 106.6
							(t) 6.02	(t) 32.6
aCO2 + eT	0.49	2120	Rho GDP dissociation inhibitor 1 (Rho-GDI)	gi|405966436|gb|EKC31723.1|	49	-75.7	(e) 5.22	(e) 134.2
							(t) 5.15	(t) 23.6
		2120	Eukaryotic translation initiation factor 3 subunit K (EIF3E)	gi|405952580|gb|EKC20375.1|	7	-37.7	(e) 5.22	(e) 134.2
							(t) 5.23	(t) 24.7
aCO2 + eT	0.42	6514	PREDICTED: enolase like isoform X2 (ENO)	gi|762107263|ref|XP_011436228.1|	8	-65.5	(e) 6.28	(e) 72.4
							(t) 5.71	(t) 47.2
		6514	S adenosylhomocysteine hydrolase (AHCY)	gi|253769244|gb|ACT35639.1|	7	-38.8	(e) 6.28	(e) 72.4
							(t) 5.97	(t) 47.5
		6514	Adenosylhomocysteinase A	gi|405974443|gb|EKC39086.1|	6	-32.9	(e) 6.28	(e) 72.4
							(t) 5.93	(t) 47.5
aCO2 + eT	3.85	1514	Protein disulfide isomerase (PDI)	gi|405964146|gb|EKC29663.1|	44	-117.4	(e) 4.7	(e) 65.6
							(t) 4.62	(t) 55.5
eCO2 + aT	0.33	2115	Ferritin	gi|388571224|gb|AFK73708.1|	13	-16.6	(e) 5.04	(e) 154.3
							(t) 5.04	(t) 19.8
eCO2 + aT	2.51	8214	Nucleoside diphosphate kinase like protein 5 (NDK5)	gi|405978785|gb|EKC43147.1|	11	-42.1	(e) 6.84	(e) 131.1
							(t) 6.21	(t) 23.4
eCO2 + aT	2.26	1313	14-3-3 protein	gi|405963584|gb|EKC29146.1|	219	-338.4	(e) 4.75	(e) 115.9
							(t) 4.72	(t) 29
eCO2 + aT	0.4	2126	Cytochrome b5	gi|405966177|gb|EKC31489.1|	19	-74.2	(e) 5.03	(e) 173.5
							(t) 5.05	(t) 15.5
eCO2 + aT	0.33	2618	PREDICTED: Putative uncharacterized oxidoreductase YDR541C	gi|762130447|ref|XP_011448359.1|	44	-191	(e) 5.17	(e) 57.0
							(t) 5.14	(t) 50.9
		2618	PREDICTED: tubulin alpha 1A chain (TUBA1A)	gi|871213161|ref|XP_012946898.1|	35	-194.1	(e) 5.17	(e) 57.0
							(t) 4.94	(t) 50.1
		2618	60 kDa heat shock protein, mitochondrial (Hsp60)	gi|405966599|gb|EKC31862.1|	16	-89.6	(e) 5.17	(e) 57.0
							(t) 5.51	(t) 59.7
eCO2 + aT	0.47	3221	Endoplasmic reticulum protein (ERP29)	gi|405975720|gb|EKC40268.1|	9	-28.9	(e) 5.49	(e) 118.6
							(t) 5.19	(t) 28.3
		3221	Mps One Binder kinase activator-like 3 (MOB3)	gi|405967824|gb|EKC32951.1|	8	-41.9	(e) 5.49	(e) 118.6
							(t) 5.69	(t) 26.3
eCO2 + aT	2.29	3617	Stress-70 protein, mitochondrial	gi|405950030|gb|EKC18038.1|	84	-313.6	(e) 5.45	(e) 46.8
							(t) 5.7	(t) 76.3
		3617	AF144646 1 heat shock protein 70 (Hsp70)	gi|4838561|gb|AAD31042.1|	40	-156.7	(e) 5.45	(e) 46.8
							(t) 5.38	(t) 72
		3617	HSC70 protein	gi|18076565|emb|CAC83684.1|	38	-131.1	(e) 5.45	(e) 46.8
							(t) 5.5	(t) 64.8
eCO2 + aT	0.49	7010	PREDICTED: vacuolar protein sorting-associated protein 13A like partial (VPS13A)	gi|871271078|ref|XP_012945076.1|	5	-12	(e) 6.53	(e) 194.72
							(t) 5.46	(t) 378.3
eCO2 + aT	2.66	7518	Heterogeneous nuclear ribonucleoprotein Q (hnRNP Q)	gi|405972362|gb|EKC37135.1|	34	-197.3	(e) 6.63	(e) 61.5
							(t) 8.87	(t) 69.2
		7518	T-complex protein 1 subunit zeta (TCP1)	gi|405953549|gb|EKC21190.1|	25	-81.4	(e) 6.63	(e) 61.5
							(t) 6.23	(t) 58.3
		7518	Putative methylmalonate-semialdehyde dehydrogenase [acylating] mitochondrial (MMSDH)	gi|405970294|gb|EKC35210.1|	6	-29.8	(e) 6.63	(e) 61.5
							(t) 6.48	(t) 57.2
eCO2 + aT	2.42	8111	Hypothetical protein CGI 10001640	gi|405955698|gb|EKC22710.1|	57	-232	(e) 6.79	(e) 169.2
							(t) 6.79	(t) 15.7
eCO2 + aT	2	8514	Sperm associated antigen 6 (SPAG6)	gi|405950834|gb|EKC18795.1|	48	-134.3	(e) 6.73	(e) 71.4
							(t) 6.29	(t) 55.1
		8514	Putative aminopeptidase NPEPL1	gi|405949954|gb|EKC17964.1|	22	-79.7	(e) 6.73	(e) 71.4
							(t) 6.36	(t) 55.9
		8514	Septin 2	gi|405970532|gb|EKC35428.1|	8	-40.7	(e) 6.73	(e) 71.4
							(t) 6.98	(t) 54.3
		8514	Citrate synthase, mitochondrial	gi|405970598|gb|EKC35491.1|	7	-37.4	(e) 6.73	(e) 71.4
							(t) 6.47	(t) 49.4
eCO2 + aT	2.15	8515	Septin 2	gi|405970532|gb|EKC35428.1|	32	-163.3	(e) 6.70	(e) 69.2
							(t) 6.98	(t) 54.3
		8515	Glutamate dehydrogenase 1, mitochondrial (GLUD1)	gi|405974984|gb|EKC39587.1|	14	-98.4	(e) 6.70	(e) 69.2
							(t) 7.59	(t) 60.1
		8515	Sperm associated antigen 6 (SPAG6)	gi|405950834|gb|EKC18795.1|	11	-68.9	(e) 6.70	(e) 69.2
							(t) 6.29	(t) 55.1
		8515	TAR DNA-binding protein 43 (TARDBP)	gi|405957161|gb|EKC23392.1|	5	-20.3	(e) 6.70	(e) 69.2
							(t) 6.72	(t) 49.2
eCO2 + eT	2.02	1317	PREDICTED: charged multivesicular body protein 4c-like (CHMP4C)	gi|524911700|ref|XP_005110710.1|	6	-20.8	(e) 4.88	(e) 108.5
							(t) 4.65	(t) 24.7
		1317	Charged multivesicular body protein 4b (CHMP4B)	gi|405946542|gb|EKC17665.1|	6	-18.9	(e) 4.88	(e) 108.5
							(t) 4.79	(t) 23.6
aCO2 + eT	2.5	6321	Stress-induced protein 1	gi|405961170|gb|EKC27013.1|	6	-13.1	(e) 6.20	(e) 106.0
eCO2 + eT	1.88						(t) 5.23	(t) 14.3
aCO2 + eT	2.33	2312	PREDICTED: coatomer subunit epsilon-like (COPE)	gi|762107581|ref|XP_011436400.1|	10	-30.3	(e) 5.24	(e) 95.7
eCO2 + eT	2.85						(t) 5.32	(t) 34.3
		2312	Extracellular superoxide dismutase (ecSOD)	gi|229485195|gb|ACQ73551.1|	6	-18.2	(e) 5.24	(e) 95.7
							(t) 5.27	(t) 21.4
aCO2 + eT	0.51	3415	Actin	gi|405973339|gb|EKC38058.1|	255	-577	(e) 5.4	(e) 77.6
eCO2 + eT	0.47						(t) 5.3	(t) 41.8
eCO2 + aT	0.46	7516	Putative aminopeptidase W07G4.4	gi|405956520|gb|EKC23074.1|	16	-82.9	(e) 6.54	(e) 66.1
eCO2 + eT	0.47						(t) 6.48	(t) 55.7
		7516	Aldehyde dehydrogenase family 8 member A1 (ALDH8A1)	gi|405965667|gb|EKC31029.1|	11	-55.8	(e) 6.54	(e) 66.1
							(t) 6.25	(t) 53.3
aCO2 + eT	0.62	3214	Rho GDP dissociation inhibitor 1 (Rho-GDI)	gi|405966436|gb|EKC31723.1|	10	-37.1	(e) 5.33	(e) 135.9
eCO2 + aT	0.5						(t) 5.15	(t) 23.6
eCO2 + eT	0.67
aCO2 + eT	0.38	4217	Actin	gi|333449498|gb|AEF33434.1|	34	-138	(e) 5.62	(e) 124.8
eCO2 + aT	0.23						(t) 5.3	(t) 41.8
eCO2 + eT	0.41
a Experimental (e) and theoretical (t) isoelectric points (pI) or molecular weights (MW).
b Differences between experimental and theoretical molecular weights (MW) are likely to be attributed to post-translational modification(s), such as glycosylation or ubiquitination, which often causes gel mobility shift.
